# Supplementary material for: Enhancing Advance Directive Completion Among Older Adults in the Geriatrics Clinic in Indiana, USA: A Quality Improvement Initiative
Source: Healthcare (Basel). 2025 Nov 27;13(23):3086. doi: 10.3390/healthcare13233086 (PMC12692473; doi:10.3390/healthcare13233086)
Supplement: Supplementary file 1 [file healthcare-13-03086-s001.zip]

Archive with 1 entries (1 files):
- healthcare-3908392-supplementary.pdf
